# Supplementary material for: 5-Chloro-1,3-dimethyl-1H-pyrazole-4-carbaldehyde
Source: Acta Crystallogr Sect E Struct Rep Online. 2011 Oct 12;67(Pt 11):o2936. doi: 10.1107/S1600536811041407 (PMC3247348; doi:10.1107/S1600536811041407)
Supplement: Supplementary file 2 [file e-67-o2936-Isup2.hkl]

# 
# h,k,l, Fc-squared, Fo-squared, sigma(Fo-squared) and status flag 
# 
data_I
_shelx_title ' m110514b1 in Pnma' 
_shelx_refln_list_code          4 
_shelx_F_calc_maximum      115.46 
_exptl_crystal_F_000       328.00 
_reflns_d_resolution_high  0.7619 
 
loop_ 
 _symmetry_equiv_pos_as_xyz 
 'x, y, z' 
 '-x+1/2, -y, z+1/2' 
 '-x, y+1/2, -z' 
 'x+1/2, -y+1/2, -z+1/2' 
 '-x, -y, -z' 
 'x-1/2, y, -z-1/2' 
 'x, -y-1/2, z' 
 '-x-1/2, y-1/2, z-1/2' 
 
_cell_length_a    13.1668 
_cell_length_b     6.4628 
_cell_length_c     8.1899 
_cell_angle_alpha  90.000 
_cell_angle_beta   90.000 
_cell_angle_gamma  90.000 
 
_shelx_F_squared_multiplier     1.000 
 
loop_ 
 _refln_index_h 
 _refln_index_k 
 _refln_index_l 
 _refln_F_squared_calc 
 _refln_F_squared_meas 
 _refln_F_squared_sigma 
 _refln_observed_status 
   2   0   0     3391.46     3035.64    112.04 o 
   4   0   0        0.37        4.07      1.04 o 
   6   0   0       61.13       59.04      2.49 o 
   8   0   0       44.76       49.06      3.26 o 
  10   0   0      129.08      140.22      5.76 o 
  12   0   0       22.46       21.69      4.15 o 
  14   0   0      252.69      235.03     17.45 o 
  16   0   0      175.73      184.29     22.24 o 
   2   1   0     1837.26     1695.90     18.49 o 
   4   1   0     6730.58     6020.67     93.87 o 
   6   1   0        1.68        2.76      1.74 o 
   8   1   0      463.52      479.70     10.80 o 
  10   1   0     1266.30     1260.27     93.38 o 
  12   1   0      176.91      168.52      9.27 o 
  14   1   0      932.29      994.29     45.41 o 
  16   1   0      561.47      572.48     19.98 o 
   2   2   0     2428.79     2252.06     19.76 o 
   4   2   0        0.40        2.67      0.88 o 
   6   2   0       58.98       52.92      2.05 o 
   8   2   0       50.25       55.71      3.12 o 
  10   2   0       75.73       73.21      3.14 o 
  12   2   0       28.32       23.25      3.95 o 
  14   2   0      204.53      199.96     15.68 o 
  16   2   0      158.61      157.33     18.71 o 
   2   3   0      170.94      216.66      5.01 o 
   4   3   0     2750.49     2563.99     30.53 o 
   6   3   0        3.15        5.70      1.53 o 
   8   3   0      443.80      443.80      9.22 o 
  10   3   0      862.01      838.91     39.81 o 
  12   3   0      124.90      121.26      7.52 o 
  14   3   0      695.87      670.09     58.31 o 
  16   3   0      457.26      471.74     38.99 o 
   0   4   0    13330.96    13314.73    433.15 o 
   2   4   0     1020.26     1071.12     30.52 o 
   4   4   0        1.65        0.73      1.03 o 
   6   4   0       62.10       51.81      3.19 o 
   8   4   0       49.30       49.77      3.84 o 
  10   4   0       21.96       20.07      4.98 o 
  12   4   0       22.51       19.74      6.56 o 
  14   4   0      121.57      120.62     29.50 o 
   2   5   0       19.19       23.73      3.54 o 
   4   5   0     1101.02     1126.25     39.45 o 
   6   5   0        0.16        0.32      1.96 o 
   8   5   0      293.01      262.69     21.32 o 
  10   5   0      518.28      511.82     29.19 o 
  12   5   0       71.78       57.67      9.58 o 
   0   6   0     4897.21     5050.31     89.75 o 
   2   6   0      390.23      412.02     14.95 o 
   4   6   0        4.18        3.78      3.62 o 
   6   6   0       49.41       49.54      4.25 o 
   8   6   0       40.10       47.83      7.66 o 
  10   6   0        4.65        4.02      6.72 o 
  12   6   0        8.07        5.71     11.00 o 
   2   7   0        8.66        4.26      4.37 o 
   4   7   0      454.36      468.37     31.38 o 
   6   7   0        1.00        0.86      3.38 o 
   8   7   0      153.68      153.60     16.66 o 
   0   8   0     1995.80     2079.07    190.82 o 
   2   8   0      166.78      151.22     16.32 o 
   4   8   0        1.78        1.48      2.67 o 
   1   0   1     1914.80     1671.79     16.81 o 
   2   0   1        4.69        4.52      0.41 o 
   3   0   1       25.37       19.81      0.93 o 
   4   0   1      581.49      581.93      9.40 o 
   5   0   1      788.43      827.35     11.30 o 
   6   0   1        0.21        1.79      0.74 o 
   7   0   1      203.54      193.40      5.26 o 
   8   0   1     2582.85     2494.41     55.32 o 
   9   0   1      103.81      108.48      3.89 o 
  10   0   1     2353.30     2173.20     68.32 o 
  11   0   1       65.92       57.84      3.12 o 
  12   0   1      603.35      593.21     13.00 o 
  13   0   1       71.24       72.54      5.91 o 
  14   0   1      402.89      414.25     19.54 o 
  15   0   1       88.19       97.20      9.76 o 
  16   0   1       54.12       53.70      6.04 o 
  17   0   1       16.71       16.63      4.25 o 
   0   1   1     3273.36     2890.04     48.59 o 
   1   1   1     1145.21     1130.06     10.20 o 
   2   1   1      113.77      104.24      1.34 o 
   3   1   1       33.63       30.90      0.79 o 
   4   1   1     5764.68     5281.17     46.54 o 
   5   1   1      256.51      311.54      3.14 o 
   6   1   1     2364.51     2332.11     36.11 o 
   7   1   1      417.08      497.83      5.67 o 
   8   1   1      597.06      566.66      9.10 o 
   9   1   1       28.33       24.45      1.53 o 
  10   1   1       48.04       44.78      2.22 o 
  11   1   1        1.74        1.46      1.07 o 
  12   1   1       87.15      100.84      4.78 o 
  13   1   1       16.77       12.71      2.80 o 
  14   1   1       67.34       69.73      4.52 o 
  15   1   1        2.51        2.01      1.86 o 
  16   1   1        2.07        2.70      2.96 o 
  17   1   1       54.62       58.24      6.02 o 
   1   2   1     1168.39     1197.07      8.45 o 
   2   2   1        0.34        0.78      0.32 o 
   3   2   1        0.33        0.35      0.25 o 
   4   2   1      584.23      563.21      7.08 o 
   5   2   1      417.83      465.02      4.82 o 
   6   2   1        6.49        5.06      0.76 o 
   7   2   1      125.25      121.50      2.50 o 
   8   2   1     1923.30     1950.90     29.44 o 
   9   2   1       75.11       76.81      2.92 o 
  10   2   1     1982.77     1960.78     33.94 o 
  11   2   1       61.14       55.11      2.91 o 
  12   2   1      511.46      530.11     11.26 o 
  13   2   1       62.11       65.97      4.34 o 
  14   2   1      358.90      365.82     20.82 o 
  15   2   1       77.83       83.41      6.05 o 
  16   2   1       48.11       44.32      6.38 o 
   0   3   1     1709.19     1611.34     17.31 o 
   1   3   1      535.45      571.48     10.82 o 
   2   3   1       14.54       14.21      1.07 o 
   3   3   1        0.05        0.45      0.48 o 
   4   3   1     2269.47     2201.63     44.35 o 
   5   3   1       91.64       95.41      2.43 o 
   6   3   1     1391.89     1431.43     20.04 o 
   7   3   1      197.22      216.54      3.61 o 
   8   3   1      431.98      385.62      9.56 o 
   9   3   1       14.48       15.26      1.84 o 
  10   3   1       53.31       49.82      3.02 o 
  11   3   1        1.99        1.60      1.60 o 
  12   3   1       68.68       72.99      4.36 o 
  13   3   1       14.51        9.99      7.27 o 
  14   3   1       56.39       58.56      6.18 o 
  15   3   1        2.01        1.10      3.42 o 
  16   3   1        1.47        3.53      4.58 o 
   1   4   1      408.27      460.06      8.46 o 
   2   4   1       22.37       18.21      1.73 o 
   3   4   1        0.79        1.46      0.75 o 
   4   4   1      356.18      342.86      7.82 o 
   5   4   1      163.10      185.97      4.34 o 
   6   4   1        6.85        6.18      2.25 o 
   7   4   1       53.76       49.70      2.31 o 
   8   4   1     1096.80     1156.40     21.78 o 
   9   4   1       45.34       44.67      2.72 o 
  10   4   1     1243.79     1312.40     36.68 o 
  11   4   1       46.19       43.76      3.78 o 
  12   4   1      335.82      334.79     15.38 o 
  13   4   1       41.13       44.44      4.95 o 
  14   4   1      253.30      252.28     22.08 o 
  15   4   1       56.68       59.01     11.16 o 
   0   5   1      720.23      722.73     17.53 o 
   1   5   1      181.72      190.24      6.24 o 
   2   5   1       31.91       31.49      2.73 o 
   3   5   1        1.02        1.39      1.19 o 
   4   5   1      834.89      834.08     18.86 o 
   5   5   1       39.23       36.60      3.18 o 
   6   5   1      663.08      689.86     12.71 o 
   7   5   1       97.22       95.88      3.67 o 
   8   5   1      220.24      217.02      8.34 o 
   9   5   1        6.16        5.46      3.85 o 
  10   5   1       37.37       38.70      4.33 o 
  11   5   1        3.04        2.61      2.37 o 
  12   5   1       47.62       49.76      5.46 o 
  13   5   1       10.40        6.69      6.25 o 
   1   6   1      163.44      164.90      6.60 o 
   2   6   1       38.14       39.77      3.66 o 
   3   6   1        0.00        0.69      1.22 o 
   4   6   1      147.40      148.21      7.17 o 
   5   6   1       87.41       90.73      5.60 o 
   6   6   1        0.87        0.61      1.53 o 
   7   6   1       20.85       18.28      3.37 o 
   8   6   1      583.60      530.90     51.49 o 
   9   6   1       30.78       27.00      4.61 o 
  10   6   1      641.74      636.50     30.59 o 
  11   6   1       31.75       29.98      5.71 o 
  12   6   1      186.67      165.91     13.18 o 
   0   7   1      314.88      331.92     19.54 o 
   1   7   1       77.52       72.24      5.08 o 
   2   7   1       36.05       38.05      4.37 o 
   3   7   1        1.43        1.38      2.08 o 
   4   7   1      321.88      326.36     15.29 o 
   5   7   1       16.02       12.77      4.56 o 
   6   7   1      289.28      290.71      9.76 o 
   7   7   1       52.79       47.65      4.99 o 
   8   7   1       93.17       90.21      8.18 o 
   9   7   1        1.26        1.44      3.21 o 
   1   8   1       87.26       71.18      6.99 o 
   2   8   1       21.47       25.84      4.13 o 
   3   8   1        0.01        0.79      1.89 o 
   4   8   1       53.83       58.21      6.02 o 
   5   8   1       43.01       37.55      4.77 o 
   0   0   2     6310.53     5198.33    123.66 o 
   1   0   2       49.73       42.67      1.02 o 
   2   0   2     1669.29     1546.09     19.46 o 
   3   0   2      215.89      196.07      2.54 o 
   4   0   2       41.50       48.96      1.36 o 
   5   0   2      473.66      548.76      9.04 o 
   6   0   2     1263.95     1253.44     24.39 o 
   7   0   2      363.66      386.07      8.03 o 
   8   0   2       31.24       39.02      2.10 o 
   9   0   2       38.71       35.39      1.96 o 
  10   0   2     1042.74     1045.40     18.87 o 
  11   0   2      237.95      214.95      7.36 o 
  12   0   2      370.68      349.02     21.22 o 
  13   0   2       43.17       40.95      3.54 o 
  14   0   2      179.53      191.05     13.45 o 
  15   0   2       13.28       13.25      6.91 o 
  16   0   2        3.68        2.06      3.34 o 
   1   1   2       24.85       17.56      0.58 o 
   2   1   2     2902.62     2658.18     27.07 o 
   3   1   2      122.72      128.88      1.81 o 
   4   1   2     2360.76     2303.19     31.13 o 
   5   1   2      323.05      331.33      3.91 o 
   6   1   2      289.49      363.48      7.40 o 
   7   1   2       13.24       15.67      0.98 o 
   8   1   2        0.37        0.69      0.38 o 
   9   1   2       21.63       17.58      1.44 o 
  10   1   2     1142.90     1165.05     27.00 o 
  11   1   2      131.45      125.47      4.24 o 
  12   1   2       37.52       27.39      2.29 o 
  13   1   2      177.77      175.10      6.78 o 
  14   1   2      482.60      493.18     31.23 o 
  15   1   2       23.88       21.64      3.73 o 
  16   1   2      387.39      391.30     24.51 o 
   0   2   2     3966.87     3667.34     62.55 o 
   1   2   2        2.24        3.43      0.64 o 
   2   2   2     1360.91     1325.27     10.41 o 
   3   2   2      142.15      138.19      2.43 o 
   4   2   2        0.06        0.84      0.44 o 
   5   2   2      299.72      329.97      3.65 o 
   6   2   2     1021.58     1008.98     16.79 o 
   7   2   2      256.17      269.06      5.40 o 
   8   2   2       28.17       31.42      1.77 o 
   9   2   2       26.38       23.95      1.44 o 
  10   2   2      838.12      826.26     21.40 o 
  11   2   2      212.34      196.70      5.51 o 
  12   2   2      333.73      327.13     13.73 o 
  13   2   2       36.61       36.36      4.23 o 
  14   2   2      152.35      169.59     13.48 o 
  15   2   2       10.71        7.09      9.29 o 
  16   2   2        2.94        1.88      1.93 o 
   1   3   2        0.29        0.57      0.52 o 
   2   3   2     1298.83     1257.31     31.39 o 
   3   3   2       27.48       27.75      1.92 o 
   4   3   2     1076.15     1052.00     21.97 o 
   5   3   2      135.75      132.03      3.86 o 
   6   3   2      248.46      272.24      6.23 o 
   7   3   2        6.83        7.84      0.70 o 
   8   3   2        6.60        5.23      0.98 o 
   9   3   2       17.21       14.66      2.08 o 
  10   3   2      853.75      857.32     17.19 o 
  11   3   2       86.56       85.53      5.69 o 
  12   3   2       34.31       31.54      4.60 o 
  13   3   2      137.70      136.74      9.05 o 
  14   3   2      365.45      398.98     16.71 o 
  15   3   2       18.95       17.03      4.88 o 
   0   4   2     1558.21     1586.30     30.47 o 
   1   4   2        1.12        0.92      0.66 o 
   2   4   2      613.62      623.88     12.36 o 
   3   4   2       56.67       56.41      2.54 o 
   4   4   2       11.13       10.18      1.32 o 
   5   4   2      139.13      138.81      4.52 o 
   6   4   2      657.59      641.03     11.88 o 
   7   4   2      138.88      150.37      5.73 o 
   8   4   2        8.88        8.53      1.30 o 
   9   4   2        9.94        9.12      2.71 o 
  10   4   2      523.57      535.54     16.85 o 
  11   4   2      150.53      144.89      8.41 o 
  12   4   2      228.40      226.43     13.17 o 
  13   4   2       25.75       25.00      4.80 o 
  14   4   2      100.54       97.61      8.85 o 
   1   5   2        0.52        1.00      0.98 o 
   2   5   2      603.68      617.82     14.23 o 
   3   5   2        9.53        9.36      1.78 o 
   4   5   2      529.59      577.85     14.40 o 
   5   5   2       42.71       41.59      3.59 o 
   6   5   2       92.54       97.68      4.88 o 
   7   5   2        3.13        2.58      2.11 o 
   8   5   2        5.63        7.02      3.54 o 
   9   5   2        7.71        6.94      2.18 o 
  10   5   2      529.26      538.76     23.12 o 
  11   5   2       45.97       48.19      5.02 o 
  12   5   2       26.72       25.34      6.97 o 
  13   5   2       86.48       78.65      8.27 o 
   0   6   2      603.84      623.78     24.35 o 
   1   6   2        0.16        0.45      1.52 o 
   2   6   2      204.36      192.26      6.88 o 
   3   6   2       24.80       24.03      3.90 o 
   4   6   2        5.97        7.12      4.28 o 
   5   6   2       71.24       69.04      4.72 o 
   6   6   2      368.75      385.73     14.94 o 
   7   6   2       78.69       76.32      5.24 o 
   8   6   2        1.25        0.94      1.59 o 
   9   6   2        1.76        1.80      2.17 o 
  10   6   2      290.99      286.69     13.43 o 
  11   6   2       91.23       87.44      9.01 o 
   1   7   2        0.87        0.79      1.71 o 
   2   7   2      289.88      287.09     12.71 o 
   3   7   2        3.84        2.81      2.62 o 
   4   7   2      257.05      267.15     14.19 o 
   5   7   2       13.13       10.59      5.41 o 
   6   7   2       32.31       31.45      3.91 o 
   7   7   2        1.15        0.79      1.93 o 
   8   7   2        1.79        2.81      3.32 o 
   9   7   2        3.04        2.61      2.79 o 
   0   8   2      213.15      220.01     15.97 o 
   1   8   2        0.12        0.59      2.01 o 
   2   8   2       70.27       64.69      5.90 o 
   3   8   2       12.50        7.32      8.25 o 
   4   8   2        3.26        4.53      3.37 o 
   1   0   3        1.59        6.62      0.65 o 
   2   0   3     2107.92     1936.81     19.02 o 
   3   0   3       43.67       49.41      1.62 o 
   4   0   3      353.67      318.89      4.51 o 
   5   0   3      186.05      205.01      3.25 o 
   6   0   3      337.54      397.67      6.71 o 
   7   0   3      175.27      178.94      5.49 o 
   8   0   3      910.16      954.21     20.58 o 
   9   0   3      372.82      376.33      6.90 o 
  10   0   3      642.93      631.99     14.29 o 
  11   0   3       58.14       54.11      2.54 o 
  12   0   3       28.35       30.88      4.29 o 
  13   0   3      200.04      198.76      9.69 o 
  14   0   3      164.91      154.18     10.92 o 
  15   0   3       54.28       50.81      6.17 o 
  16   0   3      510.15      534.30     26.20 o 
   0   1   3      646.52      648.37      6.49 o 
   1   1   3      373.69      378.81      5.67 o 
   2   1   3      793.87      804.21     11.66 o 
   3   1   3      291.22      336.48      3.72 o 
   4   1   3     1623.92     1665.01     20.42 o 
   5   1   3      178.80      211.44      2.95 o 
   6   1   3     2342.60     2249.15     22.85 o 
   7   1   3       62.42       68.83      2.21 o 
   8   1   3      265.73      246.56      4.64 o 
   9   1   3       78.47      100.62      3.79 o 
  10   1   3        1.82        3.01      0.56 o 
  11   1   3      233.10      226.83      5.96 o 
  12   1   3      421.64      454.43     14.57 o 
  13   1   3        4.66        3.81      2.66 o 
  14   1   3       11.06        8.90      5.50 o 
  15   1   3       33.15       40.55      4.88 o 
  16   1   3       34.74       31.86      4.88 o 
   1   2   3        9.94       11.75      0.76 o 
   2   2   3     1150.96     1097.98     14.56 o 
   3   2   3       16.34       14.22      0.98 o 
   4   2   3      380.33      383.49      5.00 o 
   5   2   3      151.41      167.52      3.42 o 
   6   2   3      223.74      240.78      5.13 o 
   7   2   3      121.83      114.38      3.39 o 
   8   2   3      676.96      656.23     18.63 o 
   9   2   3      299.79      295.09      8.25 o 
  10   2   3      576.68      572.94     13.85 o 
  11   2   3       46.74       43.83      3.13 o 
  12   2   3       21.96       23.21      2.72 o 
  13   2   3      176.29      172.29     10.77 o 
  14   2   3      152.11      148.31      8.05 o 
  15   2   3       48.62       41.95      5.08 o 
  16   2   3      448.06      455.30     16.36 o 
   0   3   3      738.56      837.83     18.85 o 
   1   3   3      106.43      107.54      2.45 o 
   2   3   3      318.43      318.58      4.45 o 
   3   3   3      143.13      155.24      3.79 o 
   4   3   3      891.84      921.40     15.73 o 
   5   3   3      101.99      107.69      3.39 o 
   6   3   3     1476.26     1461.12     31.46 o 
   7   3   3       37.86       39.56      1.82 o 
   8   3   3      192.39      189.68      6.52 o 
   9   3   3       55.15       57.49      3.94 o 
  10   3   3        5.05        5.84      4.12 o 
  11   3   3      163.26      159.17      6.79 o 
  12   3   3      310.76      328.75     15.93 o 
  13   3   3        3.22        1.75      2.07 o 
  14   3   3       11.98        9.73      5.32 o 
  15   3   3       24.73       30.60      5.52 o 
   1   4   3        7.90        7.62      1.48 o 
   2   4   3      473.08      460.05      6.91 o 
   3   4   3        1.68        1.13      1.59 o 
   4   4   3      295.89      306.53      7.19 o 
   5   4   3       94.79       97.89      3.49 o 
   6   4   3      103.92      102.72      4.08 o 
   7   4   3       50.69       51.38      3.51 o 
   8   4   3      379.87      378.04      8.49 o 
   9   4   3      198.58      191.30      8.85 o 
  10   4   3      376.14      375.54     10.01 o 
  11   4   3       28.94       27.46      3.69 o 
  12   4   3       11.22       11.14      8.40 o 
  13   4   3      125.06      121.07      7.82 o 
  14   4   3      112.18      103.60      7.32 o 
   0   5   3      423.72      453.50     17.64 o 
   1   5   3       32.54       30.91      2.30 o 
   2   5   3      171.80      173.63      6.25 o 
   3   5   3       55.52       55.20      2.41 o 
   4   5   3      378.54      382.36      9.19 o 
   5   5   3       44.76       45.55      3.71 o 
   6   5   3      723.42      735.73     13.38 o 
   7   5   3       27.12       26.19      3.08 o 
   8   5   3      110.19      111.90      6.01 o 
   9   5   3       31.75       30.64      3.50 o 
  10   5   3        3.55        2.93      2.50 o 
  11   5   3       99.23       97.30      6.63 o 
  12   5   3      195.09      213.84     15.31 o 
  13   5   3        2.09        1.42      3.39 o 
   1   6   3        1.30        1.42      1.43 o 
   2   6   3      238.91      234.87     10.60 o 
   3   6   3        0.05        0.69      1.78 o 
   4   6   3      165.10      179.17      7.61 o 
   5   6   3       54.58       54.15      4.45 o 
   6   6   3       56.35       54.12      4.61 o 
   7   6   3       18.72       18.21      5.25 o 
   8   6   3      200.59      208.08      8.64 o 
   9   6   3      124.41      116.22      6.32 o 
  10   6   3      185.66      189.72     12.90 o 
  11   6   3       14.65        9.48     12.27 o 
   0   7   3      210.49      217.96     18.66 o 
   1   7   3       10.39       11.08      7.77 o 
   2   7   3       93.42       96.10      7.14 o 
   3   7   3       24.24       22.29      3.62 o 
   4   7   3      159.21      157.00      7.74 o 
   5   7   3       19.58       17.14      4.04 o 
   6   7   3      303.05      308.53     18.06 o 
   7   7   3       18.36       12.29      6.30 o 
   8   7   3       46.26       46.78      7.57 o 
   1   8   3        0.15        0.78      1.85 o 
   2   8   3       93.09       91.37      8.30 o 
   3   8   3        1.17        1.23      1.45 o 
   0   0   4     1599.44     1489.86     23.34 o 
   1   0   4      116.57      130.84      2.88 o 
   2   0   4     1179.79     1269.69     25.08 o 
   3   0   4      876.67      969.74     19.05 o 
   4   0   4      989.49     1065.63     14.23 o 
   5   0   4       88.93       90.87      3.25 o 
   6   0   4     1006.52     1041.45     20.06 o 
   7   0   4       20.43       22.55      1.27 o 
   8   0   4       54.86       50.24      2.03 o 
   9   0   4       47.83       41.32      2.38 o 
  10   0   4       10.45       14.22      2.04 o 
  11   0   4       42.58       47.04      4.66 o 
  12   0   4      870.86      906.66     28.64 o 
  13   0   4        8.01        4.70      3.41 o 
  14   0   4      165.32      160.91      9.76 o 
  15   0   4        6.66        4.11      6.84 o 
  16   0   4       10.14        5.60     20.51 o 
   1   1   4      740.72      893.13      9.98 o 
   2   1   4      398.85      355.27      3.78 o 
   3   1   4        8.74        6.55      0.82 o 
   4   1   4      210.58      183.53      2.66 o 
   5   1   4        4.84        3.55      1.09 o 
   6   1   4      219.72      236.37      4.70 o 
   7   1   4      692.95      673.16     13.49 o 
   8   1   4      888.45      829.86     15.01 o 
   9   1   4        0.33        0.42      0.49 o 
  10   1   4      394.37      402.44      9.29 o 
  11   1   4        1.35        1.31      1.24 o 
  12   1   4        1.16        2.50      1.91 o 
  13   1   4       28.31       26.11      3.17 o 
  14   1   4      235.24      266.03      9.35 o 
  15   1   4        0.01        0.88      2.42 o 
   0   2   4     1035.18     1049.86     18.36 o 
   1   2   4       67.35       74.56      2.19 o 
   2   2   4      952.96     1059.27     14.08 o 
   3   2   4      550.52      584.16      8.20 o 
   4   2   4      791.84      838.49     13.54 o 
   5   2   4       48.01       44.74      1.74 o 
   6   2   4      829.34      852.31     20.83 o 
   7   2   4       24.64       24.72      1.24 o 
   8   2   4       52.69       50.28      2.44 o 
   9   2   4       38.31       37.27      2.48 o 
  10   2   4        5.86        9.50      3.02 o 
  11   2   4       36.28       39.31      3.28 o 
  12   2   4      778.94      765.01     24.79 o 
  13   2   4        6.14        3.40      3.00 o 
  14   2   4      144.87      142.27      7.50 o 
  15   2   4        5.52        4.50      5.22 o 
   1   3   4      299.30      344.45      6.38 o 
   2   3   4      338.49      326.62      6.61 o 
   3   3   4        8.10       10.34      2.71 o 
   4   3   4      135.75      117.47      3.31 o 
   5   3   4        8.54        7.97      1.50 o 
   6   3   4      155.23      159.21      4.67 o 
   7   3   4      429.25      436.87     12.45 o 
   8   3   4      736.38      751.62     13.39 o 
   9   3   4        1.65        2.66      1.68 o 
  10   3   4      294.39      284.15     11.33 o 
  11   3   4        1.53        1.55      1.19 o 
  12   3   4        1.16        1.92      1.55 o 
  13   3   4       23.01       21.00      4.06 o 
  14   3   4      180.65      197.12     14.28 o 
   0   4   4      544.77      522.30     13.11 o 
   1   4   4       27.76       28.69      2.21 o 
   2   4   4      470.64      488.65      7.10 o 
   3   4   4      263.56      273.71      6.71 o 
   4   4   4      475.15      518.97     12.65 o 
   5   4   4       16.59       14.74      2.57 o 
   6   4   4      533.75      546.88      9.08 o 
   7   4   4       23.92       24.73      2.93 o 
   8   4   4       47.64       48.97      4.41 o 
   9   4   4       27.93       27.66      3.66 o 
  10   4   4        1.69        2.27      1.79 o 
  11   4   4       22.61       23.42      3.40 o 
  12   4   4      537.31      560.79     15.05 o 
  13   4   4        2.90        1.52      1.52 o 
   1   5   4      108.73      119.45      4.26 o 
   2   5   4      174.46      185.41      6.38 o 
   3   5   4        2.29        3.42      1.90 o 
   4   5   4       95.17       90.29      4.76 o 
   5   5   4        2.28        3.16      1.90 o 
   6   5   4       68.85       68.74      4.30 o 
   7   5   4      229.84      230.27      8.21 o 
   8   5   4      464.87      478.48     18.24 o 
   9   5   4        3.32        4.36      3.17 o 
  10   5   4      184.93      185.31      7.75 o 
  11   5   4        1.67        1.70      2.49 o 
  12   5   4        1.42        1.71      2.98 o 
   0   6   4      314.31      322.89     15.52 o 
   1   6   4       14.05       12.93      5.75 o 
   2   6   4      174.40      186.66      8.35 o 
   3   6   4      143.36      137.44      7.29 o 
   4   6   4      260.47      261.66     10.92 o 
   5   6   4        5.70        4.55      3.49 o 
   6   6   4      292.21      303.89     15.15 o 
   7   6   4       17.42       15.48      8.31 o 
   8   6   4       34.63       36.70      4.06 o 
   9   6   4       19.32       14.73      7.28 o 
  10   6   4        0.21        0.75      1.66 o 
   1   7   4       44.09       40.60      4.39 o 
   2   7   4       64.95       71.33      5.62 o 
   3   7   4        0.52        1.05      1.87 o 
   4   7   4       50.69       50.79      4.92 o 
   5   7   4        0.32        0.82      1.83 o 
   6   7   4       26.96       25.14      4.14 o 
   7   7   4      104.16       99.77      6.32 o 
   1   0   5        1.32        1.29      0.98 o 
   2   0   5      882.54      903.32     14.94 o 
   3   0   5      539.55      579.05     12.62 o 
   4   0   5      846.72      828.58     17.13 o 
   5   0   5      176.76      197.99      4.56 o 
   6   0   5      571.79      579.49      8.51 o 
   7   0   5       38.20       38.53      1.98 o 
   8   0   5       22.43       24.39      2.85 o 
   9   0   5       35.56       36.14      3.20 o 
  10   0   5      565.93      569.41     15.90 o 
  11   0   5      423.11      414.48     14.08 o 
  12   0   5       13.06       11.27      4.80 o 
  13   0   5        1.33        0.77      1.99 o 
  14   0   5      238.41      270.46     15.53 o 
  15   0   5       54.24       54.43      7.45 o 
   0   1   5      771.71      744.38     21.13 o 
   1   1   5      451.54      473.68      5.77 o 
   2   1   5       92.96       77.12      2.34 o 
   3   1   5      610.00      654.77      9.64 o 
   4   1   5      577.81      589.48      8.75 o 
   5   1   5       34.80       33.34      1.74 o 
   6   1   5     1475.08     1481.50     20.34 o 
   7   1   5       15.93       11.81      1.27 o 
   8   1   5        5.35        8.37      1.47 o 
   9   1   5      294.16      248.95     10.84 o 
  10   1   5      103.06      102.62      5.05 o 
  11   1   5       22.00       29.11      2.56 o 
  12   1   5      224.32      230.30     11.13 o 
  13   1   5        7.06        7.35      6.62 o 
  14   1   5      119.70      112.31      8.11 o 
  15   1   5       39.85       36.71      4.51 o 
   1   2   5        0.70        0.53      0.71 o 
   2   2   5      769.75      786.12     12.71 o 
   3   2   5      384.32      398.75      5.34 o 
   4   2   5      783.53      783.06      7.09 o 
   5   2   5      143.68      151.61      3.30 o 
   6   2   5      403.07      379.52     10.21 o 
   7   2   5       36.99       35.79      2.07 o 
   8   2   5       14.71       14.11      1.68 o 
   9   2   5       32.03       34.67      3.86 o 
  10   2   5      487.33      459.03     19.42 o 
  11   2   5      359.29      356.33     13.20 o 
  12   2   5       11.96        9.38      6.74 o 
  13   2   5        1.13        1.30      1.86 o 
  14   2   5      215.24      213.81     11.68 o 
   0   3   5      516.79      477.26     12.00 o 
   1   3   5      253.06      255.97      5.57 o 
   2   3   5       52.49       45.93      2.19 o 
   3   3   5      408.23      433.05     10.63 o 
   4   3   5      311.99      317.21      9.02 o 
   5   3   5       24.43       23.89      1.73 o 
   6   3   5     1039.54     1098.61     22.49 o 
   7   3   5       12.89       14.62      5.81 o 
   8   3   5        7.88       10.92      3.49 o 
   9   3   5      209.54      207.90      7.12 o 
  10   3   5       91.15       89.65      5.52 o 
  11   3   5       20.59       23.55      3.68 o 
  12   3   5      174.28      175.51      7.53 o 
  13   3   5        5.36        4.55      6.15 o 
   1   4   5        0.05        0.73      1.03 o 
   2   4   5      509.36      514.41     11.66 o 
   3   4   5      182.34      188.68      5.54 o 
   4   4   5      552.19      566.83     12.45 o 
   5   4   5       71.87       72.18      4.56 o 
   6   4   5      230.37      221.54     10.23 o 
   7   4   5       26.69       24.99      3.78 o 
   8   4   5        6.00        5.41      3.45 o 
   9   4   5       21.97       22.88      3.85 o 
  10   4   5      319.48      319.04     17.51 o 
  11   4   5      235.49      226.68      8.25 o 
  12   4   5        9.21        6.59      7.67 o 
   0   5   5      277.21      277.98     18.87 o 
   1   5   5      131.15      123.39      6.53 o 
   2   5   5       38.14       36.79      3.49 o 
   3   5   5      205.94      209.29      8.63 o 
   4   5   5      164.11      157.78      6.81 o 
   5   5   5       16.32       16.37      4.00 o 
   6   5   5      591.90      651.49     20.98 o 
   7   5   5        9.97       11.49      6.76 o 
   8   5   5        3.70        4.64      3.36 o 
   9   5   5      117.79      113.40      6.60 o 
  10   5   5       62.24       59.78      5.71 o 
  11   5   5       15.29       13.29      4.91 o 
   1   6   5        1.29        1.94      1.99 o 
   2   6   5      282.53      300.66     13.00 o 
   3   6   5       76.64       69.62      5.50 o 
   4   6   5      296.55      304.11     15.23 o 
   5   6   5       26.15       23.16      3.94 o 
   6   6   5      140.44      134.86      6.80 o 
   7   6   5       13.88       12.62      6.47 o 
   8   6   5        1.07        1.11      2.08 o 
   9   6   5       12.92        8.41      8.46 o 
   0   7   5      117.92      122.56     12.33 o 
   1   7   5       63.99       58.16      5.38 o 
   2   7   5       22.36       20.37      4.40 o 
   3   7   5       94.71       86.91      6.91 o 
   4   7   5       76.83       73.14      6.38 o 
   5   7   5        9.80        7.69      6.38 o 
   0   0   6      407.97      438.99     16.88 o 
   1   0   6      116.28      116.15      4.39 o 
   2   0   6       75.65       79.30      3.77 o 
   3   0   6       49.15       48.11      3.14 o 
   4   0   6     1013.94     1011.92     19.94 o 
   5   0   6       84.21       88.78      4.59 o 
   6   0   6      469.37      443.52     13.56 o 
   7   0   6      498.73      490.34     17.84 o 
   8   0   6        0.80        0.73      1.65 o 
   9   0   6       65.28       66.11      4.85 o 
  10   0   6      255.30      284.29     11.28 o 
  11   0   6      157.49      173.16     11.63 o 
  12   0   6      375.49      383.02     22.39 o 
  13   0   6       48.01       43.60      7.08 o 
  14   0   6      197.56      232.13     14.76 o 
   1   1   6       12.69       13.82      1.39 o 
   2   1   6      387.06      384.55      6.41 o 
   3   1   6      269.78      265.46      4.48 o 
   4   1   6      778.57      792.57     16.63 o 
   5   1   6        2.64        2.27      0.99 o 
   6   1   6      480.87      461.81     10.42 o 
   7   1   6      508.29      507.91      7.91 o 
   8   1   6      237.95      216.46      5.37 o 
   9   1   6      184.51      162.38      7.34 o 
  10   1   6      345.31      353.51     13.24 o 
  11   1   6        0.86        1.17      1.80 o 
  12   1   6       40.30       43.32      4.42 o 
  13   1   6       14.06       11.14      9.24 o 
  14   1   6      340.45      349.24     12.81 o 
   0   2   6      283.34      276.50      7.45 o 
   1   2   6       72.30       72.36      2.79 o 
   2   2   6       77.43       79.51      2.52 o 
   3   2   6       44.02       39.37      1.97 o 
   4   2   6      862.30      842.44     15.95 o 
   5   2   6       68.59       70.28      3.07 o 
   6   2   6      417.06      414.56      6.48 o 
   7   2   6      439.01      425.18      8.18 o 
   8   2   6        0.77        0.92      1.13 o 
   9   2   6       59.10       62.53      3.73 o 
  10   2   6      222.93      240.69     10.30 o 
  11   2   6      132.15      133.36      7.85 o 
  12   2   6      343.19      348.19     10.78 o 
  13   2   6       43.15       40.65      4.58 o 
   1   3   6        7.49        9.14      2.42 o 
   2   3   6      337.88      324.73     10.35 o 
   3   3   6      149.36      151.26      3.93 o 
   4   3   6      527.45      551.50      9.97 o 
   5   3   6        2.39        2.30      1.79 o 
   6   3   6      377.29      365.14     12.66 o 
   7   3   6      344.84      346.89     13.31 o 
   8   3   6      187.49      177.52      8.06 o 
   9   3   6      149.78      138.94      7.44 o 
  10   3   6      257.91      265.37     14.65 o 
  11   3   6        0.48        0.48      1.64 o 
  12   3   6       34.72       33.29      4.39 o 
   0   4   6      136.88      128.56      8.09 o 
   1   4   6       37.62       36.32      2.86 o 
   2   4   6       51.54       52.64      3.65 o 
   3   4   6       27.47       24.57      3.75 o 
   4   4   6      554.21      551.13     14.09 o 
   5   4   6       38.12       36.60      3.80 o 
   6   4   6      297.99      306.16     12.31 o 
   7   4   6      298.17      300.54     12.64 o 
   8   4   6        0.69        1.36      1.54 o 
   9   4   6       45.37       45.09      4.05 o 
  10   4   6      161.66      167.23      7.20 o 
  11   4   6       85.40       87.63      6.55 o 
   1   5   6        0.45        1.29      1.97 o 
   2   5   6      224.44      237.64     10.91 o 
   3   5   6       75.14       76.92      5.52 o 
   4   5   6      310.12      321.00     13.57 o 
   5   5   6        1.84        1.91      2.14 o 
   6   5   6      225.94      230.36     13.40 o 
   7   5   6      182.01      188.20      8.31 o 
   8   5   6      102.39       97.76      6.51 o 
   9   5   6       92.29       81.46      6.44 o 
  10   5   6      155.92      147.82      7.93 o 
   0   6   6       54.30       56.72      6.32 o 
   1   6   6       25.15       22.44      3.38 o 
   2   6   6       19.13       21.01      5.19 o 
   3   6   6       11.96        8.94      6.80 o 
   4   6   6      290.34      297.46     11.88 o 
   5   6   6       17.95       14.07      7.74 o 
   6   6   6      173.15      176.04      9.81 o 
   7   6   6      168.66      165.94      8.26 o 
   1   7   6        0.33        0.89      1.88 o 
   1   0   7      954.63      966.09     25.47 o 
   2   0   7        0.84        0.97      1.27 o 
   3   0   7      210.84      191.95      6.36 o 
   4   0   7      937.71      903.84     30.41 o 
   5   0   7      281.51      260.40      7.82 o 
   6   0   7        0.65        0.91      1.59 o 
   7   0   7        2.16        2.86      2.32 o 
   8   0   7      247.49      237.61     11.36 o 
   9   0   7       39.67       46.06      5.54 o 
  10   0   7      509.45      578.29     42.21 o 
  11   0   7        7.05        5.99      9.05 o 
  12   0   7       21.48       24.67      7.32 o 
  13   0   7       17.38       10.79     16.50 o 
   0   1   7     2187.73     2155.19     28.26 o 
   1   1   7       33.25       34.48      2.64 o 
   2   1   7        2.94        4.68      2.01 o 
   3   1   7       83.29       85.39      2.97 o 
   4   1   7      328.22      327.88      5.72 o 
   5   1   7       16.76       20.43      2.04 o 
   6   1   7      298.19      329.45     10.73 o 
   7   1   7       44.65       38.53      2.62 o 
   8   1   7       81.93       70.50      4.06 o 
   9   1   7        0.55        1.73      1.42 o 
  10   1   7       22.02       22.72      4.47 o 
  11   1   7        6.16        6.10      5.00 o 
  12   1   7       95.12       89.26      6.63 o 
   1   2   7      798.87      777.16     11.42 o 
   2   2   7        1.51        1.09      0.91 o 
   3   2   7      176.48      168.34      4.38 o 
   4   2   7      829.37      851.82     11.26 o 
   5   2   7      245.38      245.20      8.80 o 
   6   2   7        0.33        0.69      1.39 o 
   7   2   7        3.41        3.60      2.05 o 
   8   2   7      210.91      207.09      8.84 o 
   9   2   7       36.85       36.99      3.70 o 
  10   2   7      452.43      475.39     11.91 o 
  11   2   7        7.02        5.84      5.07 o 
  12   2   7       19.27       22.69      4.01 o 
   0   3   7     1718.70     1671.43     57.22 o 
   1   3   7       23.78       21.60      2.27 o 
   2   3   7        2.60        3.56      1.84 o 
   3   3   7       62.23       62.08      4.00 o 
   4   3   7      252.14      250.86      6.79 o 
   5   3   7        9.34        9.28      3.85 o 
   6   3   7      237.25      259.96      9.32 o 
   7   3   7       39.03       32.15      3.66 o 
   8   3   7       66.87       64.18      4.97 o 
   9   3   7        0.64        0.88      1.39 o 
  10   3   7       18.86       19.78      4.63 o 
  11   3   7        4.66        4.52      4.05 o 
   1   4   7      515.41      500.85     11.52 o 
   2   4   7        0.76        0.53      1.70 o 
   3   4   7      112.70      109.63      6.09 o 
   4   4   7      562.84      574.00     19.63 o 
   5   4   7      157.49      149.81      7.35 o 
   6   4   7        0.06        0.64      1.64 o 
   7   4   7        4.05        4.23      2.70 o 
   8   4   7      143.08      139.96      6.68 o 
   9   4   7       30.91       29.11      3.88 o 
  10   4   7      307.74      318.67     11.25 o 
   0   5   7     1009.21      992.37     37.35 o 
   1   5   7       12.89       10.20      8.08 o 
   2   5   7        0.99        1.32      1.88 o 
   3   5   7       30.18       30.32      4.15 o 
   4   5   7      151.65      152.80      7.07 o 
   5   5   7        3.97        2.62      2.71 o 
   6   5   7      146.50      157.13      9.68 o 
   7   5   7       29.15       26.15      3.96 o 
   8   5   7       44.82       43.56      4.30 o 
   1   6   7      284.24      271.84     13.86 o 
   2   6   7        0.15        0.92      3.00 o 
   3   6   7       62.71       56.31      5.95 o 
   4   6   7      301.55      298.51     12.55 o 
   0   0   8     1190.10     1159.47     37.98 o 
   1   0   8       75.18       77.99      5.29 o 
   2   0   8      202.15      191.97      9.58 o 
   3   0   8        4.64        6.70      4.71 o 
   4   0   8      121.72      118.02      6.33 o 
   5   0   8        1.93        2.14      1.71 o 
   6   0   8      182.81      203.93     10.74 o 
   7   0   8       72.86       89.80      6.49 o 
   8   0   8      196.22      210.81     13.28 o 
   9   0   8      192.69      195.12     15.08 o 
  10   0   8       32.05       28.81      6.31 o 
  11   0   8      145.16      169.35     12.36 o 
   1   1   8       28.92       31.25      2.38 o 
   2   1   8       67.43       85.46      3.96 o 
   3   1   8        0.24        0.60      0.98 o 
   4   1   8      330.21      347.37      7.13 o 
   5   1   8      103.92       85.92      3.85 o 
   6   1   8        1.10        2.50      1.75 o 
   7   1   8       56.58       53.04      3.88 o 
   8   1   8      222.15      199.59      6.91 o 
   9   1   8       57.90       53.35      4.48 o 
  10   1   8      115.28      114.38      8.05 o 
  11   1   8        0.12        0.74      1.84 o 
   0   2   8     1040.07      987.31     24.57 o 
   1   2   8       68.63       72.52      3.20 o 
   2   2   8      189.35      185.50      5.84 o 
   3   2   8        2.90        4.09      2.63 o 
   4   2   8      112.15      109.24      5.24 o 
   5   2   8        1.60        1.47      1.69 o 
   6   2   8      160.78      176.60      7.81 o 
   7   2   8       61.61       71.93      5.46 o 
   8   2   8      169.08      174.38      6.81 o 
   9   2   8      169.06      154.68      9.23 o 
  10   2   8       26.49       24.83      4.36 o 
   1   3   8       18.66       20.17      2.92 o 
   2   3   8       51.17       56.67      3.90 o 
   3   3   8        0.09        0.33      1.32 o 
   4   3   8      244.51      248.02      9.41 o 
   5   3   8       82.31       70.27      4.74 o 
   6   3   8        1.63        2.99      2.37 o 
   7   3   8       41.34       38.69      3.85 o 
   8   3   8      178.78      166.72      9.65 o 
   9   3   8       42.56       40.09      4.53 o 
   0   4   8      721.77      740.23     45.06 o 
   1   4   8       51.43       56.13      4.62 o 
   2   4   8      141.87      135.70      5.85 o 
   3   4   8        1.85        2.13      1.94 o 
   4   4   8       76.73       73.35      4.53 o 
   5   4   8        1.90        1.70      1.72 o 
   6   4   8      109.54      114.89      7.09 o 
   7   4   8       40.67       45.41      4.50 o 
   8   4   8      116.70      121.93      6.36 o 
   1   5   8       10.91        9.04      7.59 o 
   2   5   8       29.47       33.54      4.85 o 
   3   5   8        1.40        1.79      2.41 o 
   4   5   8      148.10      153.55      7.85 o 
   5   5   8       44.97       38.94      4.95 o 
   1   0   9       51.35       53.04      4.67 o 
   2   0   9      274.22      294.40     15.50 o 
   3   0   9       92.85       96.14      6.83 o 
   4   0   9      137.85      147.20     10.19 o 
   5   0   9       13.97       16.03      3.54 o 
   6   0   9       58.26       60.68      5.09 o 
   7   0   9        0.51        0.55      1.67 o 
   8   0   9       37.14       38.94      7.88 o 
   9   0   9        2.73        3.16      4.39 o 
   0   1   9      176.99      156.26      8.49 o 
   1   1   9       24.95       24.45      2.49 o 
   2   1   9       33.70       29.86      2.70 o 
   3   1   9      115.88      112.52      6.22 o 
   4   1   9        2.60        2.03      1.42 o 
   5   1   9        7.47        4.70      2.86 o 
   6   1   9      375.00      365.08      9.08 o 
   7   1   9        5.50        2.55      2.55 o 
   8   1   9       38.60       37.97      3.75 o 
   9   1   9       46.48       53.03      5.32 o 
   1   2   9       45.71       46.03      3.57 o 
   2   2   9      241.87      259.78     11.54 o 
   3   2   9       76.57       79.37      4.35 o 
   4   2   9      124.78      133.22      5.50 o 
   5   2   9       12.15       12.85      3.34 o 
   6   2   9       54.25       58.10      4.78 o 
   7   2   9        0.70        0.49      1.27 o 
   8   2   9       32.57       30.46      3.47 o 
   0   3   9      137.57      121.49      8.71 o 
   1   3   9       17.04       14.39      4.15 o 
   2   3   9       22.39       17.81      3.39 o 
   3   3   9       91.93       83.36      4.23 o 
   4   3   9        1.83        1.81      1.72 o 
   5   3   9        5.17        2.83      2.36 o 
   6   3   9      295.06      296.13     12.02 o 
   7   3   9        4.24        1.69      1.86 o 
   1   4   9       28.82       30.17      4.07 o 
   2   4   9      166.85      160.24      7.65 o 
   3   4   9       50.29       50.05      4.26 o 
   4   4   9       86.63       92.75      5.71 o 
   0   0  10      147.16      162.44     10.54 o 
   1   0  10      105.16      104.86      6.63 o 
   2   0  10       75.25       75.69      5.91 o 
   3   0  10        0.33        0.80      2.77 o 
   4   0  10        9.30        7.81      8.75 o 
   5   0  10        9.12        5.84      7.57 o 
   6   0  10      200.42      193.08     11.79 o 
   1   1  10        7.01       10.97      2.97 o 
   2   1  10      211.30      211.38     10.51 o 
   3   1  10       51.85       56.08      4.46 o 
   4   1  10      103.51      111.14      5.83 o 
   5   1  10       49.32       48.16      3.64 o 
   6   1  10        0.01        0.70      1.51 o 
   0   2  10      128.51      137.45     10.53 o 
   1   2  10       93.65       90.11      5.85 o 
   2   2  10       69.54       67.32      4.30 o 
   3   2  10        0.20        0.60      1.40 o 
   4   2  10        7.88        6.97      5.08 o 
   1   3  10        7.11        7.80      8.36 o 
                                                 
